# Supplementary material for: Greedy 3-Point Search (G3PS)—A Novel Algorithm for Pharmacophore Alignment
Source: Molecules. 2021 Nov 27;26(23):7201. doi: 10.3390/molecules26237201 (PMC8658842; doi:10.3390/molecules26237201)
Supplement: Supplementary file 1 [file molecules-26-07201-s001.zip]

Archive with 11 entries (10 files):
- pha/
- pha/DRD3.png
- pha/ACES.png
- pha/THRB.png
- pha/PGH1.png
- pha/CDK2.png
- pha/GCR.png
- pha/FA10.png
- pha/VGFR2.png
- pha/EGFR.png
- pha/PDE5A.png
